# Supplementary material for: A CD6-targeted antibody-drug conjugate as a potential therapy for T cell–mediated disorders
Source: JCI Insight. 2023 Dec 8;8(23):e172914. doi: 10.1172/jci.insight.172914 (PMC10795824; doi:10.1172/jci.insight.172914)
Supplement: Supporting data values [file jciinsight-8-172914-s114.xlsx]

## Sheet: Fig 1
Figure
A:HuT-78		Con.(nM)	mIgG-ADC			CD6-ADC
Dead cells (%)		0	4	5	4	4	5	4
		0.5	4	5	5	14	13	14
		1	7	5	4	18	17	15
		2	5	5	6	21	20	22
		4	6	4	4	34	32	29
B: Raji		Con.(nM)	mIgG-ADC			CD6-ADC
Dead cells (%)		0	10	11	10	9	7	10
		0.5	11	9	10	10	9	10
		1	11	10	10	9	7	8
		2	8	10	10	10	8	9
		4	9	11	11	12	10	10
C: CD4+ T cells		Con.(nM)	mIgG-ADC				CD6-ADC
BrdU+ cell No. (1000X)		0	114	118.6	148.9	169.1	114	118.6	148.9	169.1
		0.5	125	120.5	155.1	128.1	79	84.5	123.9	127.3
		1	116.7	121.2	155.4	156.4	44	49.1	84.4	84.9
		2	114.6	124.1	175.4	87.8	25.4	26.3	47.4	48.2
		4	95.8	78.3	165.2	143.3	2.5	0.3	17.4	2.2
D: CD8+ T cells		Con.(nM)	mIgG-ADC				CD6-ADC
BrdU+ cell No. (1000X)		0	68.4	73.8	35.2	33.5	68.4	73.8	35.2	33.5
		0.5	73.5	73.1	37.9	35.3	76.8	74.9	38.6	35.2
		1	76.5	75.4	37.2	38	62.6	66.5	45.8	50
		2	75.2	73.1	41.9	23	45.4	44.8	34	32.8
		4	68.2	61.5	39.8	39.9	6.6	0.9	14.5	0.9
E: Unactivated CD3+ T cells		Con.(nM)	mIgG-ADC				CD6-ADC
Dead cell No. (1000X)		0	2.85	2.67			2.85	2.67
		0.5	3.08	3.14	2.69	2.62	2.72	2.45	2.71	2.65
		1	2.01	2.48	2.9	3.11	2.53	2.21	2.22	2.36
		2	2.39	2.6	2.85	2.41	2.4	2.47	2.23	2.18
		4	2.8	2.28	2.2	2.78	2.92	2.45	2.71	2.27
F: CD3-/CD56+ NK cells		Con.(nM)	mIgG-ADC				CD6-ADC
Dead cell No. (1000X)		0	0.32	0.42	0.25	0.22	0.32	0.42	0.25	0.22
		0.5	0.45	0.49	0.3	0.28	0.36	0.31	0.36	0.3
		1	0.26	0.32	0.27	0.4	0.33	0.5	0.25	0.29
		2	0.23	0.31	0.33	0.23	0.36	0.36	0.25	0.29
		4	0.35	0.26	0.27	0.3	0.36	0.33	0.23	0.32

## Sheet: Fig 2
Figure
B: BrdU+ cells (%)			mIgG			anti-CD6 IgG			CD6-ADC
		0.5 nM	4.26	5.34	2.46	5.57	5.42	2.67	3.24	3.22	1.96
		2 nM	4.83	4.87	2.19	4.42	4.31	2.28	0.65	0.82	0.41
		4 nM	5.04	3.06	2.59	3.16	3.49	2.03	0.22	0.42	0.27
F: CD3-/CD56+ NK cells

## Sheet: Fig 3
Figure
A: Clinical score
		Days Post Transfer	mIgG											anti-CD6 IgG											CD6-ADC
		1	0	0	0	0	0	0	0	0	0	0		0	0	0	0	0	0	0	0	0	0		0	0	0	0	0	0	0	0	0	0
		2	0	0	0	0	0	0	0	0	0	0		0	0	0	0	0	0	0	0	0	0		0	0	0	0	0	0	0	0	0	0
		3	0	0	0	0	0	0	0	0	0	0		0	0	0	0	0	0	0	0	0	0		0	0	0	0	0	0	0	0	0	0
		4	0	0	0.5	0.5	1	0.5	0.5	0.5	0.5	0.5		0	0	0	0	0	0	0.5	0.5	0.5	0.5		0	0.5	0	0	0	0	0	0	0.5	0.5
		5	2	2	1	0.5	2	0.5	1	2	2	1		0	0	0.5	0.5	1	0.5	0.5	0.5	0.5	1		0	0.5	0	0	0	0	0	0	0.5	0.5
		6	3	3	3	3	3	3	3	3	3	3		2	2	2	2	2	2	2	2	3	3		0	0.5	0.5	0.5	1	0.5	0.5	0.5	0.5	0.5
		7	3	3	3	3	3	3	3	3	3	3		3	3	3	3	3	3	3	3	3	3		0.5	0.5	1	0.5	1	0.5	0.5	0.5	0.5	1
		8	3	3	3	3	3	3	3	3	3	3		3	3	3	3	3	3	3	3	3	3		0.5	0.5	2	0.5	1	0.5	0.5	0.5	0.5	1
		9	3	3	3	3	3	3	3	3	3	3		3	3	3	3	3	3	3	3	3	3		0.5	0.5	2	2	1	0.5	0.5	0.5	0.5	1
		10	3	3	3	3	3	3	3	3	mouse died			3	3	3	3	3	3	3	3	3	3		0.5	0.5	2	1	1	0.5	0.5	0.5	0.5	1
		11	3	3	3	2	3	3	3	3				2	3	3	3	3	3	3	3	3	3		0.5	0.5	1	1	1	0.5	0.5	0.5	0.5	0.5
		12	2	3	3	2	3	3	3	3				2	3	3	3	3	3	3	3	3	3		0.5	0.5	1	1	0.5	0.5	0.5	0.5	0.5	0.5
		13	2	3	3	2	3	3	3	3				2	3	3	3	3	3	3	3	3	3		0.5	0.5	1	1	0.5	0.5	0.5	0.5	0.5	0.5
		14	2	3	3	2	3	2	2	2				2	2	2	2	2	2	2	2	3	2		0.5	0.5	1	0.5	0.5	0.5	0.5	0.5	0.5	0.5
		15	1	2	2	2	2	1	2	1				2	1	2	2	2	2	2	2	3	2		0	0.5	0.5	0	0.5	0.5	0	0	0.5	0.5
C: Histopathological score			mIgG	anti-CD6 IgG	CD6-ADC
			1.5	2	0
			1	1	1
			1	1.25	0.25
			1.25	0.75	0.25
			2	1.25	0.25
E: Partical number			mIgG	anti-CD6 IgG	CD6-ADC
			188	11	3
			189	2	6
			301	144	3
			265	208	6
			169	269	14
			190	110	122

## Sheet: Fig 4
Figure
A: Clinical score		Days post IM	mIgG-ADC													CD6-ADC
		1	0	0	0	0	0	0	0	0	0	0	0	0		0	0	0	0	0	0	0	0	0	0	0	0	0	0
		2	0	0	0	0	0	0	0	0	0	0	0	0		0	0	0	0	0	0	0	0	0	0	0	0	0	0
		3	0	0	0	0	0	0	0	0	0	0	0	0		0	0	0	0	0	0	0	0	0	0	0	0	0	0
		4	0	0	0	0	0	0	0	0	0	0	0	0		0	0	0	0	0	0	0	0	0	0	0	0	0	0
		5	0	0	0	0	0	0	0	0	0	0	0	0		0	0	0	0	0	0	0	0	0	0	0	0	0	0
		6	0	0	0	0	0	0	0	0	0	0	0	0		0	0	0	0	0	0	0	0	0	0	0	0	0	0
		7	0	0	0	0	0	0	0	0	0	0	0	0		0	0	0	0	0	0	0	0	0	0	0	0	0	0
		8	0	0	0	0	0	0	0	0	0	0	0	0		0	0	0	0	0	0	0	0	0	0	0	0	0	0
		9	0	0	0.5	0.5	0.5	0.5	0	0	0.5	0.5	0.5	0.5		0	0	0	0	0	0	0	0	0	0	0.5	0.5	0	0
		10
		11
		12	1	0.5	2	2	1	2	0.5	0.5	2	2	2	2		0.5	0.5	0.5	0.5	0.5	0	0	0.5	1	0.5	2	2	0	0
		13	2	2	2	3	2	2	0.5	0.5	3	2	3	3		1	1	2	2	0.5	0	2	1	1	0.5	3	3	0	0
		14	2	2	3	3	3	3	0.5	0.5	3	3	3	3		0.5	0	3	3	1	1	1	1	1	0.5	3	3	1	0.5
		15	2	2	3	3	3	3	0.5	0.5	3	3	3	3		0	0	1	1	1	1	0.5	1	1	0.5	2	2	1	0.5
		16	2	2	3	3	3	3	0.5	0.5	2	2	2	2		0	0	0.5	1	1	1	0.5	1	1	0.5	2	2	1	0.5
		17	2	1	3	3	3	2	0.5	0.5	3	2	2	2		0	0	1	1	1	1	0.5	1	1	0.5	2	2	1	0.5
		18	2	1	3	3	2	2	0.5	0.5	3	2	2	2		0	0	1	1	1	1	0.5	1	1	0.5	2	2	1	0.5
		19	2	1	2	3	2	2	0.5	0.5	3	2	2	2		0	0	1	1	1	1	0.5	1	1	0.5	1	2	1	0.5
		20	2	1	2	3	2	2	0.5	0.5	3	2	2	2		0	0	1	1	1	1	0.5	1	1	0.5	1	1	1	0.5
C: Histopathological score			mIgG-ADC	CD6-ADC
			2	2
			2	2
			2	1
			2	1
			2	1
			1	0.5
				0.5
E: Partical number			mIgG-ADC	CD6-ADC
			98	67
			254	174
			296	181
			228	153
			303	190
			433	167

## Sheet: Fig 5
Figure
A: hCD45+ cells (%)
		Days post IN	mIgG-ADC						CD6-ADC
		1	0.67	2.16	0.88	1.22	1.09		1.82	1.18	1.48	1.05	1.95
		3	0.35	5.66	5.28	8.7	10.2		6.87	3.75	3.33	6.99	12.2
		6
		9	0.64	4.17	4.49	10.9	11.6		0.38	0.7	0.13	0.59	6.35
		12	19.8	22.7	32.3	56.5	69.1		1.4	3	1.27	2.1	25.2
		15	25.4	56.2	50.4	58.1	64.9		0.88	2.18	1.45	1.34	21.5
		18	50.1	74.1	63.5	64.4	74.2		2.1	3.22	2.69	1.32	11.3
		21	60.4	76	60.9	56.3	73.3		0.21	1.1	0.26	0.39	0.92
		24	85.6	55.5	39.4	51.5	mouse died		0.76	3.65	0.56	0.68	1.79
		27	95.4	83.2	48.4	75.9			2.17	9.56	0.69	1.8	5.94
A: hCD45+ cell NO./uL
		Days post IN	mIgG-ADC						CD6-ADC
		1	12.06	116.64	90.64	52.46	25.07		61.88	48.38	112.48	103.95	50.7
		3	7	67.92	116.16	174	163.2		137.4	120	169.83	167.76	158.6
		6
		9	8.96	58.38	67.35	119.9	150.8		7.6	18.2	2.6	5.31	120.65
		12	1485	1180.4	1098.2	1864.5	2418.5		30.8	42	44.45	25.2	201.6
		15	3098.8	1742.2	1864.8	2905	1882.1		20.24	32.7	24.65	20.1	322.5
		18	3642.5	3186.3	3365.5	6118	2300.2		67.2	109.48	131.81	59.4	418.1								51.6	3751.56
		21	3588.6	2432	4628.4	4841.8	2492.2		4.62	45.1	9.36	19.5	59.8								58.5	3475.71
		24	2482.4	6826.5	3743	927	mouse died		44.08	83.95	34.16	56.44	148.57
		27	2003.4	7820.8	10729.2	2352.9			414.47	382.4	11.73	61.2	481.14
A: hCD3+ Cells (%)
		Days post IN	mIgG-ADC						CD6-ADC
		1	0.57	1.8	0.74	1.01	0.93		1.63	0.92	1.29	0.94	1.7
		3	0.32	4.94	5.18	7.7	8.72		6.13	3.38	2.88	6.45	10.7
		6
		9	0.7	3.76	4.34	10.4	10.6		0.17	0.36	0.008	0.3	3.74
		12	19	22.1	30.9	55.2	67.3		0.65	1.65	0.41	1.51	21.6
		15	25.4	55	50.4	58.2	64.2		0.44	1.37	0.73	0.79	19.1
		18	51.6	72.5	62.3	64.2	72.9		1.29	2.77	2.03	0.72	8.31
		21	58.5	73.7	59.5	55.2	72.2		0.062	0.96	0.17	0.31	0.34
		24	85.1	55.8	39.1	51.2	mouse died		0.26	3.42	0.46	0.6	0.39
		27	94.6	83.5	50.4	74			0.59	9.28	0.66	1.62	2.76
A: hCD3+ Cell No./uL
		Days post IN	mIgG-ADC						CD6-ADC
		1	10.26	97.2	76.22	43.43	21.39		55.42	37.72	98.04	93.06	44.2
		3	6.4	59.28	113.96	154	139.52		122.6	108.16	146.88	154.8	139.1
		6
		9	9.8	52.64	65.1	114.4	137.8		3.4	9.36	0.16	2.7	71.06
		12	1425	1149.2	1050.6	1821.6	2355.5		14.3	23.1	14.35	18.12	172.8
		15	3098.8	1705	1864.8	2910	1861.8		10.12	20.55	12.41	11.85	286.5
		18	3751.56	3117.5	3301.9	6099	2259.9		41.28	94.18	99.47	32.4	307.47
		21	3475.71	2358.4	4522	4747.2	2454.8		1.364	39.36	6.12	15.5	22.1
		24	2467.9	6863.4	3714.5	921.6	mouse died		15.08	78.66	28.06	49.8	32.37
		27	1986.6	7849	10255.2	2294			112.69	371.2	11.22	55.08	223.56
C: Spleen hCD45+ Cells (%)			mIgG-ADC	CD6-ADC
			97	54.5
			90.6	80
			75.1	39.5
			86.2	61.2
			mouse died	53.8
C: Spleen hCD3+ Cells (%)			mIgG-ADC	CD6-ADC
			56.5	3.05
			89	23.3
			68.3	19.4
			81.3	13.8
			mouse died	13.3
D: BM hCD45+ Cells (%)			mIgG-ADC	CD6-ADC
			60.4	0.59
			31.5	3.74
			12.2	0.31
			20.2	0.43
			mouse died	2.22
D: BM hCD3+ Cells (%)			mIgG-ADC	CD6-ADC
			57.9	0.22
			30.9	2.76
			11.5	0.47
			19.5	0.35
			mouse died	0.52

## Sheet: suppl Fig 1
	GMFI			Normalization to Iso			Average
DONOR1	CD4+ | CD6	CD8+ | CD6	CD56+ | CD6	CD4+ | CD6	CD8+ | CD6	CD56+ | CD6	CD4+ | CD6	CD8+ | CD6	CD56+ | CD6
non-activated_24HR_Iso_1	11.7	11.9	21
non-activated_24HR_1_001	2003	1637	207	171.197	137.563	9.85714	167.863	134.454	9.83333
non-activated_24HR_1_002	1925	1563	206	164.53	131.345	9.80952
non-activated_48HR_Iso_1	15.7	17.7	27.6
non-activated_48HR_1_001	1725	1425	231	109.873	80.5085	8.36957	107.93	79.2938	8.46014
non-activated_48HR_1_002	1664	1382	236	105.987	78.0791	8.55072
activated_24HR_Iso_1	15.5	12.3	23.5
activated_24HR_1_001	1473	1449	195	95.0323	117.805	8.29787	93.8065	116.829	8.06383
activated_24HR_1_002	1435	1425	184	92.5806	115.854	7.82979
activated_48HR_Iso_1	20.2	21.2	26
activated_48HR_1_001	1493	1473	206	73.9109	69.4811	7.92308	74.1089	68.6792	7.94231
activated_48HR_1_002	1501	1439	207	74.3069	67.8774	7.96154
DONOR2
non-activated_24HR_Iso_2	14.4	13.6	30.7
non-activated_24HR_2_001	1820	1472	103	126.389	108.235	3.35505	126.875	108.382	3.51792
non-activated_24HR_2_002	1834	1476	113	127.361	108.529	3.68078
non-activated_48HR_Iso_2	18.6	20.7	43.1
non-activated_48HR_2_001	1538	1179	112	82.6882	56.9565	2.59861	82.1237	57.1739	2.57541
non-activated_48HR_2_002	1517	1188	110	81.5591	57.3913	2.5522
activated_24HR_Iso_2	18.2	14.6	29.7
activated_24HR_2_001	1376	1276	104	75.6044	87.3973	3.50168	71.044	80.9932	3.26768
activated_24HR_2_002	1210	1089	90.1	66.4835	74.589	3.03367
activated_48HR_Iso_2	27.7	26.7	45.1
activated_48HR_2_001	1298	1238	104	46.8592	46.367	2.30599	48.1047	47.3221	2.28381
activated_48HR_2_002	1367	1289	102	49.3502	48.2772	2.26164
DONOR3
CD6-FMO	10.7	13.3	26.5
non-activated_24HR_3_001	472	263	324	44.1121	19.7744	12.2264	45.1402	19.812	12.5283
non-activated_24HR_3_002	494	264	340	46.1682	19.8496	12.8302
non-activated_48HR_3_001	694	402	190	64.8598	30.2256	7.16981	64.5327	29.5489	7.15094
non-activated_48HR_3_002	687	384	189	64.2056	28.8722	7.13208
activated_24HR_3_001	371	200	275	34.6729	15.0376	10.3774	35.514	14.3609	10.6226
activated_24HR_3_002	389	182	288	36.3551	13.6842	10.8679
activated_48HR_3_001	499	189	183	46.6355	14.2105	6.90566	46.5421	14.3985	6.84906
activated_48HR_3_002	497	194	180	46.4486	14.5865	6.79245
